# Supplementary material for: Post-disaster mental health and psychosocial support in the areas affected by the Great East Japan Earthquake: a qualitative study
Source: BMC Psychiatry. 2019 Aug 27;19:261. doi: 10.1186/s12888-019-2243-z (PMC6712862; doi:10.1186/s12888-019-2243-z)
Supplement: Supplementary file 1 — Table S1. Activities conducted as mental health and psychosocial support after the Great East Japan Earthquake. The table summarizes 240 sentences regarding mental health and psychosocial support activities reported by the 107 organizations, which were classified into seven main categories using the content analysis. (XLSX 1209 kb) [file 12888_2019_2243_MOESM1_ESM.xlsx]

## Sheet: 抄録用
	カテゴリ	主なサブカテゴリ
	個別相談	訪問・電話・来所での相談、個別相談会、サロン等活動内での相談
	普及啓発	メンタルヘルスに関するパンフレットの作成・配布、一般住民対象講話・研修会
	人材育成	地域人材育成（ゲートキーパー等）、専門職のスキルアップ（研修会、事例検討会）
	支援者支援	人材派遣（マンパワー、専門職補完）、技術支援（勉強会、事例検討会、コンサルテーション・SV）、支援者自身のケア
	コーディネート	ボランティア等人材のコーディネート、関係機関との情報共有の場の設定
	コミュニティ支援	サロン・イベント、集う場（工房、喫茶、遊び場、畑等）、地域活動（自治会運営、祭り、地域環境整備等）、復興支援イベント
	その他	食事提供、保養の場の提供、学習支援、被災事業所・被災者製作品の販路開拓・拡大
	カテゴリ	主なサブカテゴリ
	活動資金	資金不足、助成金とニーズのミスマッチ、費用対効果を示すことの難しさ
	人材	マンパワー不足、成果を数値化できる人材がいない、スタッフの質、雇用の不安定さ 等
	支援技術や方法	専門家の不在・専門的技術の不足、ニーズの把握、支援の継続性、放射能の問題 等
	外部との連携	連携システムの不足、連携調整の負担
	その他	正しい情報の入手、通常事業とのバランス、支援者自身のケア、成果の出し方が分からない

## Sheet: 使用用語確認用
governmental organizations
non-governmental organizations
universities and other educational organizations

## Sheet: 1.所在県
	Iwate	23	0.214953							岩手	23	0.214953
	Miyagi	45	0.420561							宮城	45	0.420561
	Fukushima	39	0.364486							福島	39	0.364486
		107

## Sheet: 2.法人形態
		一般社団法人	4		特定非営利活動法人	69	非営利
		高等学校	7		一般社団法人	4		73
		自治体	13		自治体	13	行政
		精神保健福祉センター	1		精神保健福祉センター	1
		大学	8		保健所	1
		特定非営利活動法人	69		寮育センター	1		16
		特別支援学校	2		高等学校	7	教育
		保健所	1		特別支援学校	2
		寮育センター	1		大学	8		17
		(空白)	1		未分類（実行委員会）	1	非営利	1
		総計	107			107
							Non-governmental organizations	74	0.691589										非営利団体	74	0.691589
							Governmental organizations	16	0.149533										自治体・行政機関	16	0.149533
							Universities and other educational organizations	17	0.158879										大学・教育機関	17	0.158879
								107												107

## Sheet: 3.設立時期
							【修正後】
	established before the Great East Japan Earthquake	60	0.560748				established before the Great East Japan Earthquake	70	0.654206		震災前	70	0.654206
	established after the Great East Japan Earthquake	37	0.345794			設立時期	established after the Great East Japan Earthquake	37	0.345794		震災後	37	0.345794
	unknown	10	0.0934579	→	保健センター	前	unknown	0	0		震災後 １年以内	26	0.242991
		107			保健所	前		107			震災後２年以内	4	0.0373832
					市役所	前					震災後３年以内	4	0.0373832
					支援学校	前					震災後３年以降	1	0.00934579
					市役所	前					不明	2	0.0186916
					町	前
					町	前
					区保健センター	前
					市	前
					市	前

## Sheet: 4.活動時期
				その他修正後
開始時期	１か月以内	～３日目＋～１w＋～１m	55	56	0.523364		活動時期	開始	災害後 １か月以内	56	0.523364
	半年以内		22	23	0.214953				災害後１か月目～半年以内	23	0.214953
	１年以内		12	12	0.11215				災害後半年～１年以内	12	0.11215
	２年以内		6	6	0.0560748				災害後１年目以降	14	0.130841
	３年以内		5	5	0.046729				不明	2	0.0186916
	３年目以降		2	3	0.0280374			終了	災害後１年以内	16	0.149533
	不明		5	2	0.0186916				災害後１年目～２年以内	3	0.0280374
（その他）	9	法人設立以前の任意団体の時代に震災を経験。震災当初から支援実施。	１か月以内	107					災害後２年目～３年以内	1	0.00934579
	9	2ヶ月後2013.5.10～現在に至る。	半年以内						災害後３年目以降	1	0.00934579
	9	2015年4月から開催	3年目以降						継続中(調査時点)	86	0.803738
	9	（詳細未記入）	不明
（未回答）			不明
				その他修正後
終了時期	１か月以内		2	3	0.0280374
	半年以内		9	9	0.0841121
	１年以内		4	4	0.0373832
	２年以内		3	3	0.0280374
	３年以内		1	1	0.00934579
	3年目以降		1	1	0.00934579
	継続中		82	86	0.803738
（その他）	10	継続中	継続中	107
	10	複数年活動予定	継続中
	10	震災直後の１回のみ	１か月以内
	10	日常業務の中で、常に震災の影響を意識し、また今後も随時必要に応じて情報発信を行う。	継続中
	10	終了したものから継続中のものまで様々	継続中

## Sheet: ActivityContent
	Activities conducted as psychosocial postventions of people affected by the Great East Japan Earthquake
				N=107 (Recording unit=240)
		Main category	Sub category	Activity content
	For individuals
		One-on-one support for individuals in need of help (62 : 57.9%)	Outreaching to the living places (24 : 22.4%)	Outreaching to emergency shelter facilities, Prefabricated temporary housing, Private leases on housing with public financial support, Disaster public housing
				Checking up on the living and health conditions of residents and providing support for those in need
			Provision of stable spaces or pipelines for consultation or counselling services (18 : 16.8%)	Setting stable spaces or pipelines for consultation or counselling regarding mental health
			Provision of consultation or counselling services	Monthly psychosocial case work service or bimonthly maternal and child health consultation in community spaces of prefabricated temporary housing or local areas, Free consultation services in public employment security offices or shopping malls
			(9 : 8.4%)
			Telephone-based consultation or counselling (7 : 6.5%)	Telephone-based consultation or counselling for people who suffered from the disaster, Mental health problems or fear of radioactive contamination
			Provision of consultation or counselling during the regular activities of the organizations (4 : 3.7%)	Listening attentively into the affected people during programmes for hand massage, exercises, chat over a tea, or nail polishing
		Provision of places and opportunities for play, learning or rest (31: 29.0%)	Opportunities to play and exercise (19 : 17.8%)	Providing playgrounds or playparks for children
				Providing opportunities for yoga, weight-lifting exercise, radio exercise in community spaces of prefabricated temporary housing, and hiking
			Learning support (7 : 6.5%)	Providing support for learning of evacuated students after school or during a long vacation
			Providing spaces for taking a break (5 : 4.7%)	Providing places where people with disabilities and their family members to stay for awhile for taking a break away from their living places
				Providing places and opportunities to stay for a while to feel free from anxiety about radiation away from the epicenter of the nuclear plant accident, in addition to free shuttle services
				Support for the reunion of family members who were separated due to evacuation
		Livelihood and income support（10 : 9.3%）		Support to create employment of people including those with disabilities and to facilitate the sales of the relevant merchandise
				Support to facilitate sales of handicrafts made by residents in prefabricated temporary housing, Facilitate sales via the internet or by connecting to companies
				Provision of meals and distribution of supporting supplies
	For communities
		Support for the various activities of affected residents in collective ways (66 : 61.7%)	Management of events to facilitate social interaction and prevent isolation (45 : 42.1%)	Regular casual meetings where people can gather to chat, Establishment of coffee shops, Circles for handicrafts or establishment of craft workshops, Hand massage, Foot bath, Farms for residents
				Circle activities for recreation (game, brain training games, play, music, dancing, exercise)
				Events (seasonal events, movie screenings, theatre showing, mini concerts, drum circles, interactions with animals)
			Assistance for local activities (21 : 19.6%)	Support for developing a self-government association for newly reconstructed community, Community salon activities
				Support for reconstruction support event, Prevention of weathering in affected communities, Memorial events, Memorial services, Planting trees
				Support for management of disaster local radio
				Support for creation of regional history papers
		Raising public awareness regarding mental health (23 : 21.5%)	Talk events and seminars for the general population of the affected communities (16 : 15.0%)	Topics: Alcohol-relevant, Mental health of elderly or children, Fear of radioactive contamination
			Publications and distributions of brochures covering topics related to mental health (7 : 6.5%)	Topics: Mental health and techniques for relaxation, Mental health after disaster and volunteer, Anniversary reaction, Fear of radioactive contamination, Contact information for consultation or counselling on psychosocial issues
				Media: Brochure, Homepage, Colum in existing public information papers, File
	For supporters
		Human resource development to improve response capabilities to mental health problems in the area affected by the disaster(23 : 21.5%)	Skill development of the supporters (18 : 16.8%)	Topics: Support skills, Communication skills, Response skills for alcohol problems
				Dispatch advisors
				Study meetings, Case study meetings, Consultation or supervision for mental health care givers
			The development of local human resources (4 : 3.7%)	Seminar to train gate keepers for suicide prevention or training courses for mental health supporters for the general population
			Human resources development for students aiming to be clinical psychologists (1 : 0.9%)	Practical training for the graduate students of the clinical psychology course
		Support for mental health care givers in the communities affected by the disaster (15 : 14.0%)	Mental health care for care givers (9 : 8.4%)	Workshops of selfcare skills, Mental health surveys
				Individual counselling
			Dispatch of human resources to agencies with shortages of personnel or expertise in mental health issues (6 : 5.6%)	Dispatch human resources and mental health specialists: Public health nurse, School counsellor, Clinical psychologists, Psychiatric social workers
		Facilitating collaborations among the activities for improving mental health of affected communities (10 : 9.3%)	Coordination of human resources and activities (6 : 5.6%)	Coordination of volunteers and supporters, Coordination of support activities
			Setting occasions to share information among related organizations (4 : 3.7%)	Establish places for sharing information and facilitating connections among related organizations
				Development and exploitation of social resources in the affected area
		(Recording units : Frequency ratio to the total number of organizations)

## Sheet: ActivityContent_2
Activities conducted as mental health and psychosocial support after the Great East Japan Earthquake
		N=107 (Recording unit=240)
Main category	Sub category	Activity content
One-on-one support for individuals in need of assistance(62 : 57.9%)	Outreach services(37 : 34.6%)	Outreaching to emergency shelter facilities, Prefabricated temporary housing, Private leases on housing with public financial support, Disaster public housing
		Checking up on the living and health conditions of residents and providing support for those in need
		Monthly psychosocial case work service or bimonthly maternal and child health consultation in community spaces of prefabricated temporary housing or local areas, Free consultation services in public employment security offices or shopping malls
		Listening attentively into the affected people during programmes for hand massage, exercises, chat over a tea, or nail polishing
	Provision of stable spaces or pipelines for counselling (18 : 16.8%)	Setting stable spaces or pipelines for counselling regarding mental health
	Telephone-based counselling (7 : 6.5%)	Telephone-based counselling for people who suffered from the disaster, Mental health problems or fear of radioactive contamination
Support for the collective activities (97 : 90.7%)	Organization of events to facilitate social interaction and prevent isolation (45 : 42.1%)	Regular casual meetings where people can gather to chat, Establishment of coffee shops, Circles for handicrafts or establishment of craft workshops, Hand massage, Foot bath, Farms for residents
		Circle activities for recreation (game, brain training games, play, music, dancing, exercise)
		Events (seasonal events, movie screenings, theatre showing, mini concerts, drum circles, interactions with animals)
	Assistance for resident-initiated activiies (21 : 19.6%)	Support for developing a self-government association for newly reconstructed community, Community salon activities
		Support for reconstruction support event, Prevention of weathering in affected communities, Memorial events, Memorial services, Planting trees
		Support for management of disaster local radio
		Support for creation of regional history papers
	Provision of places and opportunities for play, learning or rest (31: 29.0%)	Providing playgrounds or playparks for children, Providing opportunities for yoga, weight-lifting exercise, radio exercise in community spaces of prefabricated temporary housing, and hiking,
		Providing support for learning of evacuated students after school or during a long vacation
		Providing places where people with disabilities and their family members to stay for awhile for taking a break away from their living places, Providing places and opportunities to stay for a while to feel free from anxiety about radiation away from the epicenter of the nuclear plant accident, in addition to free shuttle services, Support for the reunion of family members who were separated due to…
Support around living conditions and income（10 : 9.3%）		Support to create employment of people including those with disabilities and to facilitate the sales of the relevant merchandise
		Support to facilitate sales of handicrafts made by residents in prefabricated temporary housing, Facilitate sales via the internet or by connecting to companies
		Provision of meals and distribution of supporting supplies
Increasing public awareness about mental health (23 : 21.5%)	Talks and seminars for the general population of the affected communities (16 : 15.0%)	Topics: Alcohol-relevant, Mental health of elderly or children, Fear of radioactive contamination
	Publication and distributions of brochures covering topics related to mental health (7 : 6.5%)	Topics: Mental health and techniques for relaxation, Mental health after disaster and volunteer, Anniversary reaction, Fear of radioactive contamination, Contact information for counselling on psychosocial issues
		Media: Brochure, Homepage, Colum in existing public information papers, File
Human resource development to improve response capabilities for MHPSS (23 : 21.5%)	Developing the skills of the MHPSS providers (18 : 16.8%)	Topics: Support skills, Communication skills, Response skills for alcohol problems
		Dispatch advisors
		Study meetings, Case study meetings, Consultation or supervision for MHPSS providers
	The development of local human resources (5 : 4.7%)	Seminar to train gate keepers for suicide prevention or training courses for MHPSS providers for the general population Practical training for the graduate students of the clinical psychology course
Support for MHPSS providers (15 : 14.0%)	Mental health care for MHPSS providers (9 : 8.4%)	Workshops of selfcare skills, Mental health surveys
		Individual counselling
	Dispatching of human resources to organizations with limited personnel or expertise in mental health or psychosocial problems (6 : 5.6%)	Dispatch human resources and mental health specialists: Public health nurse, School counsellor, Clinical psychologists, Psychiatric social workers
Facilitating collaborations among the MHPSS providers in affected communities (10 : 9.3%)	Coordination of human resources and activities (6 : 5.6%)	Coordination of volunteers and MHPSS providers, Coordination of support activities
	Providing opportunities to share information among related organizations (4 : 3.7%)	Establish places for sharing information and facilitating connections among related organizations
		Development and exploitation of social resources in the affected area
(Recording units : Percentage of frequency to the total number of organizations)

## Sheet: 記入日×活動内容
	コミュニティや地域活動を支援する	その他のメンタルヘルス支援	メンタルヘルスに関する知識の普及	メンタルヘルス向上・メンタルヘルス支援の円滑化のために連携を促進する	支援を要する個人への支援	場と機会の提供	被災地で働く精神保健従事者を支える	被災地においてメンタルヘルスの問題に対応できる人材の育成や対応力の向上
1 : アンケート回答者:基本情報 - 記入日 = 未割当	0	0	0	0	0	0	0	0
2 : アンケート回答者:基本情報 - 記入日 = 不適用	0	0	0	0	0	0	0	0
3 : アンケート回答者:基本情報 - 記入日 = 2014/12/20	0	1	0	0	1	0	0	0
4 : アンケート回答者:基本情報 - 記入日 = 2014/12/21	1	0	0	0	2	0	0	0
5 : アンケート回答者:基本情報 - 記入日 = 2014/12/22	9	2	3	2	4	0	1	1
6 : アンケート回答者:基本情報 - 記入日 = 2014/12/23	2	0	0	0	1	0	0	1
7 : アンケート回答者:基本情報 - 記入日 = 2014/12/24	3	1	0	0	2	0	0	0
8 : アンケート回答者:基本情報 - 記入日 = 2014/12/25	4	2	0	1	4	0	0	1
9 : アンケート回答者:基本情報 - 記入日 = 2014/12/26	5	2	1	0	8	0	3	2
10 : アンケート回答者:基本情報 - 記入日 = 2014/12/27	0	1	0	0	0	0	0	0
11 : アンケート回答者:基本情報 - 記入日 = 2014/12/28	0	0	0	0	1	0	0	0
12 : アンケート回答者:基本情報 - 記入日 = 2014/12/30	1	2	0	1	1	0	0	0
13 : アンケート回答者:基本情報 - 記入日 = 2014/12/31	0	0	0	0	0	0	0	0
14 : アンケート回答者:基本情報 - 記入日 = 2015/01/01	1	0	1	0	1	0	0	0
15 : アンケート回答者:基本情報 - 記入日 = 2015/01/03	1	0	0	0	0	0	0	0
16 : アンケート回答者:基本情報 - 記入日 = 2015/01/05	4	0	4	0	13	0	0	1
17 : アンケート回答者:基本情報 - 記入日 = 2015/01/06	2	0	0	0	1	0	0	0
18 : アンケート回答者:基本情報 - 記入日 = 2015/01/07	2	0	1	0	0	0	0	1
19 : アンケート回答者:基本情報 - 記入日 = 2015/01/08	1	2	0	0	2	0	0	1
20 : アンケート回答者:基本情報 - 記入日 = 2015/01/09	1	0	0	0	0	0	0	0
21 : アンケート回答者:基本情報 - 記入日 = 2015/01/10	0	1	0	0	1	0	0	0
22 : アンケート回答者:基本情報 - 記入日 = 2015/01/11	1	0	0	0	0	0	0	0
23 : アンケート回答者:基本情報 - 記入日 = 2015/01/12	5	2	0	0	0	0	1	0
24 : アンケート回答者:基本情報 - 記入日 = 2015/01/14	0	2	0	1	0	0	0	0
25 : アンケート回答者:基本情報 - 記入日 = 2015/01/15	3	1	0	0	0	0	0	0
26 : アンケート回答者:基本情報 - 記入日 = 2015/01/16	2	1	3	0	2	0	0	1
27 : アンケート回答者:基本情報 - 記入日 = 2015/01/19	1	0	0	0	0	0	0	1
28 : アンケート回答者:基本情報 - 記入日 = 2015/01/20	0	4	0	0	1	0	0	0
29 : アンケート回答者:基本情報 - 記入日 = 2015/01/21	1	0	0	0	0	0	0	0
30 : アンケート回答者:基本情報 - 記入日 = 2015/01/26	0	3	0	0	1	0	0	0
31 : アンケート回答者:基本情報 - 記入日 = 2015/01/27	1	0	0	0	0	0	0	0
32 : アンケート回答者:基本情報 - 記入日 = 2015/01/28	1	0	1	0	2	0	0	2
33 : アンケート回答者:基本情報 - 記入日 = 2015/02/03	1	0	0	0	0	0	0	0
34 : アンケート回答者:基本情報 - 記入日 = 2015/02/05	0	0	0	0	0	0	0	0
35 : アンケート回答者:基本情報 - 記入日 = 2015/02/06	0	0	2	0	0	0	1	1
36 : アンケート回答者:基本情報 - 記入日 = 2015/02/07	0	0	0	0	3	0	0	0
37 : アンケート回答者:基本情報 - 記入日 = 2015/02/16	1	1	3	1	2	0	3	2
38 : アンケート回答者:基本情報 - 記入日 = 2015/02/18	1	0	0	0	0	0	0	0
39 : アンケート回答者:基本情報 - 記入日 = 2015/02/24	1	0	0	0	0	0	0	0
40 : アンケート回答者:基本情報 - 記入日 = 2015/02/25	1	2	0	0	2	0	0	0
41 : アンケート回答者:基本情報 - 記入日 = 2015/03/03	1	0	0	1	1	0	1	1
42 : アンケート回答者:基本情報 - 記入日 = 2015/03/06	1	2	0	0	0	0	1	1
43 : アンケート回答者:基本情報 - 記入日 = 2015/03/17	0	0	0	0	1	0	1	0
44 : アンケート回答者:基本情報 - 記入日 = 2015/03/24	0	0	2	0	4	0	1	2
45 : アンケート回答者:基本情報 - 記入日 = 2015/04/08	0	0	2	1	1	0	2	3
	59	32	23	8	62	0	15	22
	TRUE	TRUE	TRUE	TRUE	TRUE	TRUE	TRUE	TRUE
2014	25	11	4	4	24	0	4	5
2015	34	21	19	4	38	0	11	17

## Sheet: 6.課題表_E
	table3 Problems to over come in relevant to the psychosocial postventions of people affected by the Great Japan Earthquake
		N=107 (recording unit=101)
	main category	sub category		N=	101				N=	107
	Human resources (29 : 27.1%)	Shortage of manpower in general (24 : 22.4%)		24	29	0.237624	0.287129		24	29	0.224299	0.271028
		Shortage of people with specialized support skills (4 : 3.7%)		4		0.039604			4		0.0373832
		Instability of employment (1 : 0.9%)		1		0.00990099			1		0.00934579
	Funding for support activities (28 : 26.2%)	Short of financial resources (27 : 25.2%)		27	28	0.267327	0.277228		27	28	0.252336	0.261682
		Mismatch between subsidies and needs (1 : 0.9%)		1		0.00990099			1		0.00934579
	Strategies and skills for psychosocial support (27 : 25.2%)	Shortage of specialized support skills and lack of self confidence in their support activities (5 : 4.7%)		5	27	0.049505	0.267327		5	27	0.046729	0.252336
		Difficulty in finding field to provide support activities (4 : 3.7%)		4		0.039604			4		0.0373832
		Difficulty in setting the goals of support activities (3 : 2.8%)		3		0.029703			3		0.0280374
		Difficulty in assessing needs in affected communities (3 : 2.8%)		3		0.029703			3		0.0280374
		Difficulty in continuing support activities (3 : 2.8%)		3		0.029703			3		0.0280374
		Uncertainty in response policy for fear regarding radioactive contamination (2 : 1.9%)		2		0.019802			2		0.0186916
		Difficulty in approaches to people who is likely to need, but do not seek support (2 : 1.9%)		2		0.019802			2		0.0186916
		Shortage of support for general living condition and employment and linkage between supports for general living condition/employment and mental health (2 : 1.9%)		2		0.019802			2		0.0186916
		Difficulty in improving the accessibility to support (2 : 1.9%)		2		0.019802			2		0.0186916
	Cooperation with other organizations (7 : 6.5%)	Insufficient cooperation with other agencies (5 : 4.7%)		1		0.00990099			1		0.00934579
		Lack of systems to integrate related organizations (2 : 1.9%)		5		0.049505			5		0.046729
	Difficulty in presenting their achievement and cost-effectiveness of psychosocial support activities（5：4.7%)			2	2	0.019802	0.019802		2	7	0.0186916	0.0654206
	Cares for the supporters themselves（4：3.7%)			3		0.029703			3	5	0.0280374	0.046729
	The balance between the activities for postvention and for ordinary activities（2：1.9%)			2		0.019802			2		0.0186916
		(recording units : frequency ration to the number of organization)		4		0.039604			4		0.0373832
				2		0.019802			2		0.0186916

[truncated: 5 more sheets: 6.課題表_J, 考察図_E, 設立時期×課題, 県×課題, 法人形態×活動内容]
